# Supplementary material for: Characterization of a periplasmic nitrate reductase in complex with its biosynthetic chaperone
Source: FEBS J. 2013 Dec 9;281(1):246–60. doi: 10.1111/febs.12592 (PMC4159696; doi:10.1111/febs.12592)
Supplement: Supplementary file 1 — Fig. S1. The positions of the spin labels introduced into the NapD signal peptide. Fig. S2. PELDOR data of spin labelled MalE‐NapASP (S4R1, S24R1) in the absence and presence of NapD. Fig. S3. Comparison of the Tikhonov‐derived distance distribution with a synthetic distance distribution generated by molecular dynamics simulations on each of the 20 NMR models of the NapA/NapD complex. Fig. S4. The Tikhonov‐derived distance distribution for unbound MalE‐NapASP compared with various dynamic simulations. Fig. S5. Immobilized metal affinity chromatography of NapDNHis. Fig. S6. Rigid body modelling of the NapDA complex. [file febs-281-246-s1.zip]

Archive with 1 entries (1 files):
- febs12592-sup-0001-FigS1-S6.pdf
